# Supplementary material for: Genetic Diversity and Phylogeography of a Turf-Forming Cosmopolitan Marine Alga, Gelidium crinale (Gelidiales, Rhodo-Phyta)
Source: Int J Mol Sci. 2023 Mar 9;24(6):5263. doi: 10.3390/ijms24065263 (PMC10049384; doi:10.3390/ijms24065263)
Supplement: Supplementary file 1 [file ijms-24-05263-s001.zip]

Archive with 2 entries (2 files):
- BooEtAl_Gcrinale_phylogeography_suppl.pdf
- TableS6_crinale_samplelist_rev.pdf
